# Supplementary material for: Increasing Fluroquinolone Susceptibility and Genetic Diversity of ESBL-Producing E. coli from the Lower Respiratory Tract during the COVID-19 Pandemic
Source: Antibiotics (Basel). 2024 Aug 23;13(9):797. doi: 10.3390/antibiotics13090797 (PMC11428890; doi:10.3390/antibiotics13090797)
Supplement: Supplementary file 1 [file antibiotics-13-00797-s001.zip]

Archive with 1 entries (1 files):
- antibiotics-3137965-supplementary.xlsx
