# Supplementary material for: Increasing Fluroquinolone Susceptibility and Genetic Diversity of ESBL-Producing E. coli from the Lower Respiratory Tract during the COVID-19 Pandemic
Source: Antibiotics (Basel). 2024 Aug 23;13(9):797. doi: 10.3390/antibiotics13090797 (PMC11428890; doi:10.3390/antibiotics13090797)
Supplement: Supplementary file 1 [file antibiotics-13-00797-s001.zip › antibiotics-3137965-supplementary.xlsx]

## Sheet: Table S1. Research raw data
Table S1. Research raw data.
Working number	Year of isolation	PRE-COV: 0 COV: 1	Age	Age ranks	Gender	Sample category	ERIC-profiles	Phylogenetic groups (Clermont 2013)	Phylogenetic groups (Clermont 2010)	qnrA	qnrB	gnrS	qnrC	qnrD	qnrVC	aac(6')-I-cr	qepA	afa/dra	fimH	fluA	fyuA	iha	iroN	irp2	iss	iucD	iutA	kpsMTII	ompT APEC	papC	papGII	sat	traT	tsh	usp deg	vat	hlyA	ehxA	o 25b	ST38	ST69	ST73	ST95	ST131	AM	AMC	TZP	CXM	CAZ
ATB-1	2017	0	87	9	F	tracheal aspirate	EP1	B2	B23	0	0	0	0	0	0	0	0	1	1	1	1	1	0	1	0	1	1	0	0	0	0	0	1	0	1	0	0	0	1	0	0	0	0	1	R	R	S	R	R
ATB-2	2017	0	44	5	M	sputum	EPx	D	D2	0	0	1	0	0	0	0	0	0	1	0	0	0	0	0	0	0	0	0	0	0	0	0	0	0	0	0	0	0	1	0	0	0	0	0	R	S	S	R	I
ATB-3	2017	0	71	8	M	tracheal aspirate	EPx	B2	B23	0	0	0	0	0	0	1	0	1	1	1	1	1	0	1	0	1	1	0	0	0	0	0	1	0	1	0	0	0	1	0	0	0	0	1	R	R	S	R	R
ATB-4	2017	0	14	2	F	sputum	EP1	E	D2	0	0	0	0	0	0	0	0	0	1	1	0	0	0	0	0	1	1	0	0	0	0	0	1	0	0	0	0	0	1	0	0	0	0	0	R	S	S	R	R
ATB-5	2017	0	93	10	F	tracheal aspirate	EP3	B2	B23	0	0	0	0	0	0	1	0	0	1	0	1	1	0	1	0	1	1	0	0	1	1	0	1	0	1	0	1	0	1	0	0	0	0	1	R	R	S	R	R
ATB-6	2017	0	94	10	F	tracheal aspirate	EP3	B2	B23	0	0	0	0	0	0	1	0	0	1	1	1	1	0	1	0	1	1	0	0	1	1	0	1	0	1	0	1	0	1	0	0	0	0	1	R	R	I	R	R
ATB-7	2017	0	82	9	M	tracheal aspirate	EP1	B2	B23	0	0	0	0	0	0	1	0	1	1	1	1	1	0	1	0	1	1	0	0	0	0	0	1	0	1	0	0	0	1	0	0	0	0	1	R	R	S	R	R
ATB-8	2017	0	73	8	M	sputum	EP3	B2	B23	0	0	0	0	0	0	1	0	0	1	1	1	1	0	1	0	1	1	0	0	1	1	0	1	0	1	0	1	0	1	0	0	0	0	1	R	R	S	R	R
ATB-9	2017	0	28	3	F	sputum	EPx	D	D1	0	0	0	0	0	0	0	0	0	1	1	1	0	0	1	0	1	1	1	0	0	0	0	1	0	0	0	0	0	1	0	1	0	0	0	R	S	S	R	I
ATB-10	2017	0	41	5	F	bronchoalveolar lavage	EPx	B2	B23	0	0	0	0	0	0	0	0	0	1	1	1	1	0	1	0	1	1	1	0	0	0	0	1	0	1	1	0	0	1	0	0	0	0	0	R	S	S	R	R
ATB-11	2017	0	0	1	F	tracheal aspirate	EP3	B2	B23	0	0	0	0	0	0	0	0	0	1	1	1	1	0	1	0	1	1	1	0	0	0	0	1	0	1	0	0	0	1	0	0	0	0	1	R	S	S	R	I
ATB-12	2017	0	0	1	M	tracheal aspirate	EP3	B2	B23	0	0	0	0	0	0	0	0	0	1	1	1	1	0	1	0	1	1	1	0	0	0	0	1	0	1	0	0	0	1	0	0	0	0	1	R	R	S	R	I
ATB-13	2017	0	0	1	F	tracheal aspirate	EP3	B2	B23	0	0	0	0	0	0	0	0	0	1	1	1	1	0	1	0	1	1	1	0	0	0	0	1	0	1	0	0	0	1	0	0	0	0	1	R	S	S	R	I
ATB-14	2017	0	66	7	M	tracheal aspirate	EP1	B2	B23	0	0	0	0	0	0	1	0	1	1	1	1	1	0	1	0	1	1	0	0	0	0	0	1	0	1	0	0	0	1	0	0	0	0	1	R	R	I	R	I
ATB-15	2017	0	93	10	F	tracheal aspirate	EP1	B2	B22	0	0	0	0	0	0	0	0	0	1	1	1	1	0	1	0	1	1	1	0	0	0	0	0	0	1	0	0	0	1	0	0	0	0	1	R	R	S	R	R
ATB-16	2017	0	0	1	M	tracheal aspirate	EP5	B2	B23	0	0	0	0	0	0	0	0	0	1	1	1	1	0	1	0	1	1	1	0	0	0	0	1	0	1	0	0	0	1	0	0	0	0	1	R	S	S	R	S
ATB-17	2017	0	89	9	M	tracheal aspirate	EP1	B2	B23	0	0	0	0	0	0	0	0	0	1	1	1	1	0	1	0	1	1	1	0	0	0	0	1	0	1	0	0	0	1	0	0	0	0	1	R	S	S	R	R
ATB-18	2017	0	83	9	F	tracheal aspirate	EP1	B2	B23	0	0	0	0	0	0	0	0	1	1	1	1	1	0	1	0	1	1	0	0	0	0	0	1	0	1	0	0	0	1	0	0	0	0	1	R	R	R	R	R
ATB-19	2017	0	80	8	F	tracheal aspirate	EP1	B2	B23	0	0	0	0	0	0	0	0	0	1	1	1	1	0	1	0	1	1	1	0	0	0	0	1	0	1	0	0	0	1	0	0	0	0	1	R	S	S	R	R
ATB-20	2017	0	81	9	F	tracheal aspirate	EP1	B2	B23	0	0	0	0	0	0	0	0	1	1	1	1	1	0	1	0	1	1	0	0	0	0	0	1	0	1	0	0	0	1	0	0	0	0	1	R	S	S	R	R
ATB-21	2017	0	86	9	M	tracheal aspirate	EP1	B2	B23	0	0	0	0	0	0	1	0	1	1	1	1	1	0	1	0	1	1	0	0	0	0	0	0	0	1	0	0	0	1	0	0	0	0	1	R	R	I	R	S
ATB-22	2017	0	88	9	F	tracheal aspirate	EP1	B2	B23	0	0	0	0	0	0	0	0	0	1	1	1	1	0	1	0	1	1	1	0	0	0	0	0	0	1	0	0	0	1	0	0	0	0	1	R	S	S	R	R
ATB-23	2017	0	86	9	M	tracheal aspirate	EP1	B2	B23	0	0	0	0	0	0	1	0	1	1	1	1	1	0	1	0	1	1	0	0	0	0	0	1	0	1	0	0	0	1	0	0	0	0	1	R	R	I	R	R
ATB-24	2017	0	64	7	M	bronchoalveolar lavage	EP3	B2	B23	0	0	0	0	0	0	0	0	0	1	0	1	0	1	1	0	1	1	1	1	1	0	0	1	0	1	0	0	0	1	0	0	0	0	1	R	S	S	R	S
ATB-25	2017	0	0	1	F	tracheal aspirate	EPx	B2	B23	0	0	0	0	0	0	0	0	0	1	1	1	1	0	1	0	1	1	1	0	0	0	0	0	0	1	1	0	0	1	0	0	0	0	0	R	S	S	R	R
ATB-26	2017	0	84	9	F	tracheal aspirate	EPx	B2	B23	0	0	0	0	0	0	0	0	0	1	1	1	1	0	1	0	1	1	1	0	0	0	0	1	0	1	0	0	0	1	0	0	0	0	1	R	S	S	R	I
ATB-27	2017	0	85	9	M	tracheal aspirate	EP3	B2	B23	0	0	0	0	0	0	1	0	0	1	1	1	1	0	1	0	1	1	1	0	0	0	0	1	0	1	0	0	0	1	0	0	0	0	1	R	R	I	R	R
ATB-28	2017	0	77	8	M	sputum	EP2	A	A1	0	0	0	0	0	0	1	0	0	1	0	0	0	0	0	0	0	0	0	0	0	0	0	0	0	0	0	0	0	1	0	0	0	0	0	R	S	S	R	S
ATB-29	2017	0	90	9	M	tracheal aspirate	EPx	D	D1	0	0	0	0	0	0	0	0	0	1	1	1	0	0	1	0	0	0	0	0	0	0	0	1	0	0	0	0	0	1	0	1	0	0	0	R	R	I	R	S
ATB-30	2017	0	87	9	M	tracheal aspirate	EP1	B2	B23	0	0	0	0	0	0	0	0	0	1	1	1	1	0	1	0	1	1	1	0	0	0	0	1	0	1	0	0	0	1	0	0	0	0	1	R	R	S	R	R
ATB-31	2017	0	78	8	M	tracheal aspirate	EP3	B2	B23	0	0	0	0	0	0	1	0	0	1	1	1	1	0	1	0	1	1	1	0	0	0	0	1	0	1	0	0	0	1	0	0	0	0	1	R	R	S	R	R
ATB-32	2017	0	50	5	F	tracheal aspirate	EP2	A	A1	0	0	0	0	0	0	1	0	0	1	0	0	0	1	0	1	1	1	0	1	0	0	0	1	0	0	0	0	0	1	0	0	0	0	0	R	R	S	R	R
ATB-33	2017	0	77	8	M	sputum	EP1	B2	B23	0	0	0	0	0	0	0	0	1	1	1	1	1	0	1	0	1	1	1	0	0	0	0	1	0	1	0	0	0	1	0	0	0	0	1	R	S	S	R	S
ATB-34	2017	0	84	9	M	tracheal aspirate	EP1	B2	B23	0	0	0	0	0	0	1	0	1	1	1	1	1	0	1	0	1	1	1	0	0	0	0	1	0	1	0	0	0	1	0	0	0	0	1	R	S	S	R	I
ATB-35	2017	0	69	7	M	sputum	EPx	A	A1	0	0	0	0	0	0	1	0	0	1	0	0	0	0	0	0	1	1	0	0	0	0	0	1	0	0	0	0	0	1	0	0	0	0	0	R	R	S	R	R
ATB-36	2017	0	80	8	M	tracheal aspirate	EP1	B2	B23	0	0	0	0	0	0	0	0	0	1	1	1	1	0	1	0	1	1	1	0	0	0	0	1	0	1	0	0	0	1	0	0	0	0	1	R	R	S	R	R
ATB-37	2017	0	90	9	F	tracheal aspirate	EP2	A	A1	0	0	0	0	0	0	0	0	0	1	0	1	0	1	1	1	0	0	0	1	0	0	0	1	0	0	0	0	0	1	0	0	0	0	0	R	R	R	R	R
ATB-38	2017	0	48	5	M	tracheal aspirate	EP2	A	A1	0	0	0	0	0	0	0	0	0	1	0	1	0	1	1	1	0	0	0	1	0	0	0	1	0	0	0	0	0	1	0	0	0	0	0	R	R	S	R	R
ATB-39	2017	0	54	6	M	sputum	EP1	B2	B23	0	0	0	0	0	0	1	0	1	1	1	1	1	0	1	0	1	1	1	0	0	0	0	0	0	1	0	0	0	1	0	0	0	0	1	R	R	I	R	I
ATB-40	2017	0	75	8	F	tracheal aspirate	EP1	B2	B23	0	0	0	0	0	0	0	0	0	1	1	1	1	0	1	0	1	1	1	0	1	1	0	1	0	1	0	1	0	1	0	0	0	0	1	R	S	S	R	R
ATB-41	2017	0	76	8	F	tracheal aspirate	EPx	B2	B23	0	0	0	0	0	0	0	0	0	0	1	1	1	0	1	0	1	1	1	0	0	0	0	1	0	1	0	0	0	1	0	0	0	0	1	R	R	S	R	I
ATB-42	2018	0	62	7	M	sputum	EP2	A	A1	0	0	0	0	0	0	0	0	0	1	0	1	0	1	1	1	0	0	0	1	0	0	0	1	0	0	0	0	0	1	0	0	0	0	0	R	S	S	R	R
ATB-43	2018	0	85	9	M	tracheal aspirate	EP1	B2	B23	0	0	0	0	0	0	0	0	0	1	1	1	1	0	1	0	1	1	1	0	0	0	0	1	0	1	0	0	0	1	0	0	0	0	1	R	S	S	R	R
ATB-44	2018	0	78	8	F	tracheal aspirate	EP4	B2	B23	0	0	0	0	0	0	0	0	0	1	1	1	1	0	1	0	1	1	1	0	0	0	0	1	0	1	0	0	0	1	0	0	0	0	1	R	S	S	R	I
ATB-45	2018	0	73	8	M	tracheal aspirate	EP1	B2	B23	0	0	0	0	0	0	1	0	1	1	0	1	1	0	1	0	1	0	0	0	0	0	0	0	0	1	0	0	0	1	0	0	0	0	1	R	R	I	R	S
ATB-46	2018	0	62	7	F	tracheal aspirate	EPx	A	A1	0	0	0	0	0	0	1	0	0	1	0	0	0	1	0	1	1	1	0	1	0	0	0	1	0	0	0	0	0	1	0	0	0	0	0	R	R	S	R	I
ATB-47	2018	0	46	5	F	tracheal aspirate	EP2	A	A1	0	0	0	0	0	0	1	0	0	1	0	0	0	1	0	1	1	1	0	1	0	0	0	1	0	0	0	0	0	1	0	0	0	0	0	R	R	R	R	R
ATB-48	2018	0	67	7	F	sputum	EPx	B2	B23	0	0	0	0	0	0	0	0	1	0	1	1	1	0	1	0	1	1	1	0	0	0	1	0	0	1	0	0	0	1	0	0	0	0	1	R	S	S	R	R
ATB-49	2018	0	91	10	M	sputum	EP1	B2	B23	0	0	0	0	0	0	0	0	0	1	1	1	1	0	1	0	1	1	1	0	0	0	0	1	0	1	0	0	0	1	0	0	0	0	1	R	R	S	R	R
ATB-50	2018	0	65	7	M	sputum	EP3	B2	B23	0	0	0	0	0	0	0	0	1	1	1	1	1	0	1	0	1	1	1	0	0	0	0	1	0	1	0	0	0	1	0	0	0	0	1	R	R	S	R	I
ATB-51	2018	0	78	8	M	sputum	EP1	B2	B23	0	0	0	0	0	0	0	0	0	1	1	1	1	0	1	0	1	1	1	0	0	0	0	1	0	1	0	0	0	1	0	0	0	0	1	R	R	S	R	R
ATB-52	2018	0	71	8	M	sputum	EP1	B2	B23	0	0	0	0	0	0	1	0	1	1	1	1	1	0	1	0	1	1	0	0	0	0	0	1	0	1	0	0	0	1	0	0	0	0	1	R	R	S	R	R
ATB-53	2018	0	83	9	F	tracheal aspirate	EPx	B1	B1	0	0	0	0	0	0	0	0	0	1	1	1	0	1	1	1	0	0	0	1	0	0	0	1	0	0	0	0	0	1	0	0	0	0	0	R	S	S	R	S
ATB-54	2018	0	95	10	M	sputum	EP2	A	A1	0	0	0	0	0	0	0	0	0	1	0	1	0	0	1	0	0	0	0	0	0	0	0	0	0	0	0	0	0	1	0	0	0	0	0	R	S	S	R	R
ATB-55	2018	0	86	9	F	tracheal aspirate	EPx	B2	B23	0	0	0	0	0	0	0	0	0	1	1	1	1	0	1	0	1	1	1	0	1	1	0	0	0	1	1	1	0	1	0	0	1	0	0	R	R	S	R	S
ATB-56	2018	0	43	5	M	tracheal aspirate	EP1	B2	B23	0	0	0	0	0	0	0	0	0	1	1	1	1	0	1	0	1	1	1	0	0	0	0	1	0	1	0	0	0	1	0	0	0	0	1	R	S	S	R	S
ATB-57	2018	0	59	6	F	tracheal aspirate	EPx	B1	B1	0	0	0	0	0	0	0	0	0	1	1	1	0	1	1	1	0	0	0	1	0	0	0	1	0	0	0	0	0	1	0	0	0	0	0	R	S	S	R	S
ATB-58	2018	0	86	9	M	tracheal aspirate	EP1	B2	B23	0	0	0	0	0	0	1	0	0	1	1	1	1	0	1	0	1	1	1	0	0	0	0	1	0	1	0	0	0	1	0	0	0	0	1	R	R	S	R	R
ATB-59	2018	0	57	6	F	sputum	EP1	B2	B23	0	0	0	0	0	0	1	0	1	1	1	1	1	0	1	0	1	1	1	0	0	0	0	1	0	1	0	0	0	1	0	0	0	0	1	R	R	S	R	I
ATB-60	2018	0	2	1	M	tracheal aspirate	EPx	E	D2	0	0	0	0	0	0	0	0	0	1	0	0	0	1	0	1	0	0	0	1	0	0	0	1	0	0	0	0	0	1	0	0	0	0	0	R	R	S	R	R
ATB-61	2018	0	95	10	F	tracheal aspirate	EP2	A	A1	0	0	0	0	0	0	0	0	0	1	0	1	0	0	1	0	0	0	0	1	0	0	0	1	0	0	0	0	0	1	0	0	0	0	0	R	S	S	R	R
ATB-62	2018	0	75	8	F	tracheal aspirate	EP1	B2	B23	0	0	0	0	0	0	0	0	0	1	1	1	1	0	1	0	1	1	1	0	0	0	0	1	0	1	0	0	0	1	0	0	0	0	1	R	R	R	R	R
ATB-63	2018	0	74	8	M	tracheal aspirate	EP3	B2	B23	0	0	0	0	0	0	1	0	0	1	1	1	1	0	1	0	1	1	1	0	1	1	0	1	0	1	0	1	0	1	0	0	0	0	1	R	R	I	R	I
ATB-64	2018	0	89	9	F	tracheal aspirate	EP1	B2	B23	0	0	0	0	0	0	0	0	0	1	1	1	1	0	1	0	1	1	1	0	0	0	0	1	0	1	0	0	0	1	0	0	0	0	1	R	R	S	R	I
ATB-65	2018	0	63	7	M	tracheal aspirate	EP3	B2	B23	0	0	0	0	0	0	0	0	0	1	1	1	0	1	1	0	0	0	1	0	1	0	0	1	0	1	0	1	0	1	0	0	0	0	1	R	R	S	R	I
ATB-66	2018	0	85	9	F	sputum	EP1	B2	B23	0	0	0	0	0	0	0	0	0	1	1	1	1	0	1	0	1	1	1	0	0	0	0	1	0	1	0	0	0	1	0	0	0	0	1	R	R	S	R	R
ATB-67	2018	0	86	9	M	tracheal aspirate	EPx	A	A1	0	0	0	0	0	0	1	0	0	0	0	1	0	1	1	1	1	1	0	1	0	0	0	1	0	0	0	0	0	0	0	0	0	0	0	R	R	S	R	R
ATB-68	2018	0	55	6	M	tracheal aspirate	EP1	B2	B23	0	0	0	0	0	0	0	0	0	1	1	1	1	0	1	0	1	1	1	0	0	0	0	1	0	1	0	0	0	1	0	0	0	0	1	R	R	S	R	R
ATB-69	2018	0	80	8	F	sputum	EP1	B2	B23	0	0	0	0	0	0	1	0	1	1	1	1	1	0	1	0	1	1	1	0	0	0	0	1	0	1	0	0	0	1	0	0	0	0	1	R	R	S	R	R
ATB-70	2018	0	69	7	M	sputum	EP1	B2	B23	0	0	1	0	0	0	0	0	0	1	1	1	1	0	1	0	1	1	1	0	0	0	0	1	0	1	0	0	0	1	0	0	0	0	1	R	R	S	R	R
ATB-71	2018	0	90	9	M	tracheal aspirate	EP1	B2	B23	0	0	0	0	0	0	0	0	0	1	1	1	1	0	1	0	1	1	1	0	0	0	0	1	0	1	0	0	0	1	0	0	0	0	1	R	R	S	R	R
ATB-72	2018	0	75	8	F	tracheal aspirate	EP3	B2	B23	0	0	0	0	0	0	0	0	0	1	1	1	1	0	1	0	1	1	1	0	1	1	0	1	0	1	0	1	0	1	0	0	0	0	1	R	S	S	R	R
ATB-73	2018	0	88	9	F	tracheal aspirate	EP1	B2	B23	0	0	0	0	0	0	1	0	1	1	1	1	1	0	1	0	1	1	1	0	0	0	0	1	0	1	0	0	0	0	0	0	0	0	1	R	R	S	R	R
ATB-74	2018	0	89	9	F	tracheal aspirate	EP1	B2	B23	0	0	0	0	0	0	1	0	1	1	1	1	1	0	1	0	1	1	1	0	0	0	1	0	0	1	0	0	0	1	0	0	0	0	1	R	R	I	R	S
ATB-75	2018	0	62	7	M	tracheal aspirate	EP4	B2	B23	0	0	0	0	0	0	0	0	0	1	1	1	1	0	1	0	1	1	1	0	0	0	0	1	0	1	0	0	0	1	0	0	0	0	1	R	S	S	R	R
ATB-76	2018	0	76	8	M	sputum	EP3	B2	B23	0	0	0	0	0	0	1	0	0	1	1	1	1	0	1	0	1	1	1	0	1	1	0	1	0	1	0	1	0	1	0	0	0	0	1	R	R	S	R	R
ATB-77	2018	0	77	8	M	tracheal aspirate	EP1	B2	B23	0	0	0	0	0	0	1	0	1	1	1	1	1	0	1	0	1	1	1	0	0	0	0	1	0	1	0	0	0	1	0	0	0	0	1	R	R	R	R	R
ATB-78	2018	0	87	9	M	tracheal aspirate	EP1	B2	B23	0	0	0	0	0	0	1	0	1	1	1	1	1	0	1	0	1	1	1	0	0	0	0	0	0	1	0	0	0	1	0	0	0	0	1	R	R	R	R	R
ATB-79	2018	0	66	7	F	sputum	EP3	B2	B23	0	0	0	0	0	0	1	0	0	1	1	1	1	0	1	0	1	1	1	0	1	1	0	1	0	1	0	1	0	1	0	0	0	0	1	R	R	S	R	R
ATB-80	2018	0	48	5	M	sputum	EP1	B2	B23	0	0	0	0	0	0	1	0	1	1	1	1	1	0	1	0	1	1	1	0	0	0	0	1	0	1	0	0	0	1	0	0	0	0	1	R	R	I	R	S
ATB-81	2019	0	0	1	M	tracheal aspirate	EPx	A	A1	0	0	0	0	0	0	0	0	0	1	0	1	0	0	1	0	0	0	0	0	0	0	0	1	0	0	0	0	0	0	0	0	0	0	0	R	S	S	R	S
ATB-82	2019	0	87	9	M	tracheal aspirate	EP1	B2	B23	0	0	0	0	0	0	0	0	0	1	1	1	1	0	1	0	1	1	1	0	0	0	0	1	0	1	0	0	0	1	0	0	0	0	1	R	R	R	R	R
ATB-83	2019	0	67	7	M	sputum	EP1	B2	B23	0	0	0	0	0	0	1	0	1	1	1	1	1	0	1	0	1	1	1	0	0	0	0	1	0	1	0	0	0	1	0	0	0	0	1	R	R	S	R	S
ATB-84	2019	0	0	1	F	tracheal aspirate	EPx	F	D1	0	0	0	0	0	0	0	0	0	1	0	1	0	0	1	0	0	0	0	0	0	0	0	1	0	0	0	0	0	1	0	0	0	0	0	R	S	S	R	R
ATB-85	2019	0	68	7	M	tracheal aspirate	EP3	B2	B23	0	0	0	0	0	0	1	0	0	1	0	1	1	0	1	0	1	1	1	0	1	1	1	1	0	0	0	1	0	1	0	0	0	0	1	R	R	R	R	R
ATB-86	2019	0	75	8	M	tracheal aspirate	EPx	B2	B23	0	0	0	0	0	0	0	0	0	1	1	1	1	0	1	0	1	1	1	0	0	0	1	1	0	1	0	0	0	1	0	0	0	0	1	R	R	R	R	R
ATB-87	2019	0	70	7	M	tracheal aspirate	EP1	B2	B23	0	0	0	0	0	0	1	0	1	1	1	1	1	0	1	0	1	1	1	0	0	0	1	1	0	1	0	0	0	1	0	0	0	0	1	R	R	R	R	R
ATB-88	2019	0	81	9	M	tracheal aspirate	EP1	B2	B23	0	0	0	0	0	0	1	0	0	1	1	1	1	0	1	0	1	1	1	0	0	0	1	1	0	1	0	0	0	1	0	0	0	0	1	R	R	R	R	R
ATB-89	2019	0	92	10	F	tracheal aspirate	EP1	B2	B23	0	0	0	0	0	0	0	0	0	1	1	1	1	0	1	0	1	1	1	0	0	0	1	1	0	1	0	0	0	1	0	0	0	0	1	R	R	S	R	R
ATB-90	2019	0	56	6	F	tracheal aspirate	EP1	B2	B23	0	0	0	0	0	0	1	0	1	1	1	1	1	0	1	0	1	1	1	0	0	0	1	1	0	1	0	0	0	1	0	0	0	0	1	R	R	S	R	R
ATB-91	2019	0	78	8	M	tracheal aspirate	EP1	B2	B23	0	0	0	0	0	0	0	0	0	1	1	1	1	0	1	0	1	1	1	0	0	0	1	1	0	1	0	0	0	1	0	0	0	0	1	R	S	S	R	R
ATB-92	2019	0	73	8	M	tracheal aspirate	EPx	B2	B23	0	0	0	0	0	0	0	0	0	1	0	0	0	1	1	0	0	0	1	0	0	0	0	1	0	0	1	1	0	1	0	0	1	0	0	R	R	S	R	I
ATB-93	2019	0	59	6	M	tracheal aspirate	EPx	A	A1	0	0	0	0	0	0	0	0	0	1	0	1	0	0	1	0	1	1	0	0	1	0	0	1	0	0	0	0	0	1	0	0	0	0	0	R	R	R	R	S
ATB-94	2019	0	67	7	M	sputum	EP1	B2	B23	0	0	0	0	0	0	1	0	1	1	1	1	1	0	1	0	1	1	1	0	0	0	1	1	0	1	0	0	0	1	0	0	0	0	1	R	R	S	R	R
ATB-95	2019	0	59	6	F	sputum	EP3	B2	B23	0	0	0	0	0	0	1	0	0	1	1	1	1	0	1	0	1	1	1	0	1	1	1	1	0	0	0	1	0	1	0	0	0	0	1	R	R	I	R	R
ATB-96	2019	0	80	8	M	tracheal aspirate	EP3	B2	B23	0	0	0	0	0	0	0	0	0	0	1	1	1	0	1	0	1	1	1	0	0	0	1	1	0	1	0	0	0	1	0	0	0	0	1	R	S	S	R	I
ATB-97	2019	0	84	9	M	tracheal aspirate	EP1	B2	B23	0	0	0	0	0	0	0	0	0	1	1	0	1	0	1	0	1	1	1	0	0	0	0	0	0	1	0	0	0	1	0	0	0	0	0	R	R	R	R	R
ATB-98	2019	0	64	7	M	tracheal aspirate	EP1	B2	B23	0	0	0	0	0	0	1	0	1	1	1	0	1	0	1	0	1	1	1	0	0	0	0	1	0	1	0	0	0	1	0	0	0	0	1	R	R	R	R	R
ATB-99	2019	0	81	9	M	tracheal aspirate	EPx	A	A1	0	0	0	0	0	0	1	0	0	1	0	0	0	1	0	1	1	1	0	1	0	0	0	1	0	0	0	0	0	1	0	0	0	0	0	R	R	S	R	R
ATB-100	2019	0	85	9	M	tracheal aspirate	EP3	B2	B23	0	0	0	0	0	0	1	0	0	1	0	1	1	0	1	0	1	1	1	0	1	1	1	1	0	1	0	1	0	1	0	0	0	0	1	R	R	S	R	R
ATB-101	2019	0	74	8	M	sputum	EPx	B2	D2	0	0	0	0	0	0	0	0	0	1	1	1	0	1	1	0	0	1	1	0	0	0	1	0	0	0	0	0	0	1	0	0	0	0	0	R	S	S	R	S
ATB-102	2019	0	84	9	F	tracheal aspirate	EPx	A	A1	0	0	0	0	0	0	0	0	0	1	0	1	0	0	1	0	0	0	0	0	0	0	0	1	0	0	0	0	0	1	0	0	0	0	0	R	R	S	R	R
ATB-103	2019	0	84	9	F	sputum	EP1	B2	B23	0	0	0	0	0	0	0	0	1	1	1	1	1	0	1	0	1	1	1	0	0	0	1	0	0	1	0	0	0	1	0	0	0	0	1	R	S	S	R	S
ATB-104	2019	0	0	1	F	tracheal aspirate	EPx	D	D1	0	0	0	0	0	0	0	0	0	1	1	1	0	0	1	0	0	0	0	0	0	0	0	0	0	0	0	0	0	1	0	1	0	0	0	R	R	S	R	S
ATB-105	2019	0	0	1	F	tracheal aspirate	EPx	D	D1	0	0	0	0	0	0	0	0	0	1	1	1	0	0	1	0	0	0	0	0	0	0	0	0	0	0	0	0	0	1	0	1	0	0	0	R	S	S	R	S
ATB-106	2019	0	88	9	F	sputum	EP1	B2	B23	0	0	0	0	0	0	1	0	0	1	1	1	1	0	1	0	1	1	1	0	0	0	1	1	0	1	0	0	0	1	0	0	0	0	1	R	R	S	R	R
ATB-107	2019	0	83	9	M	tracheal aspirate	EPx	B2	B23	0	0	0	0	0	0	1	0	1	1	0	1	1	0	0	0	1	1	1	0	0	0	1	1	0	1	0	0	0	1	0	0	0	0	1	R	R	S	R	R
ATB-108	2019	0	62	7	M	tracheal aspirate	EP1	B2	B23	0	0	0	0	0	0	1	0	1	1	0	1	1	0	1	0	1	1	1	0	0	0	1	1	0	1	0	0	0	1	0	0	0	0	1	R	R	S	R	R
ATB-109	2019	0	97	10	F	sputum	EPx	D	D2	0	0	0	0	0	0	0	0	0	1	0	1	0	0	1	0	0	0	1	0	0	0	0	1	0	0	0	0	0	1	0	0	0	0	0	R	R	S	R	S
ATB-110	2019	0	80	8	M	tracheal aspirate	EP1	B2	B23	0	0	0	0	0	0	0	0	0	1	1	1	1	0	1	0	1	1	1	0	0	0	1	1	0	1	0	0	0	1	0	0	0	0	1	R	R	R	R	R
ATB-111	2019	0	71	8	M	tracheal aspirate	EPx	B2	B23	0	0	0	0	0	0	0	0	1	1	0	1	0	0	1	0	1	1	1	0	0	0	1	0	0	1	0	0	0	1	0	0	0	0	1	R	R	S	R	R
ATB-112	2019	0	0	1	F	tracheal aspirate	EPx	D	D1	0	0	1	0	0	0	0	0	0	1	0	0	0	0	0	0	0	0	1	0	0	0	0	0	0	0	0	0	0	1	0	0	0	0	0	R	R	S	R	R
ATB-113	2019	0	87	9	F	tracheal aspirate	EP3	B2	B23	0	0	0	0	0	0	0	0	0	1	1	1	1	0	1	0	1	1	1	0	0	0	1	0	0	1	0	0	0	1	0	0	0	0	1	R	R	S	R	R
ATB-114	2019	0	70	7	M	tracheal aspirate	EPx	A	A1	0	0	0	0	0	0	1	0	0	1	0	0	0	0	0	1	1	1	0	1	0	0	0	1	0	0	0	0	0	1	0	0	0	0	0	R	R	S	R	R
ATB-115	2020	0	73	8	F	tracheal aspirate	EPx	B2	B23	0	0	0	0	0	0	0	0	0	1	0	1	1	0	1	0	0	1	1	0	0	0	1	1	0	0	0	0	0	1	0	0	0	0	1	R	S	S	R	R
ATB-116	2020	0	63	7	M	sputum	EP1	B2	B23	0	0	0	0	0	0	0	0	0	1	1	1	1	0	1	0	1	1	1	0	0	0	1	1	0	1	0	0	0	1	0	0	0	0	1	R	R	S	R	R
ATB-117	2020	0	71	8	M	tracheal aspirate	EP3	B2	B23	0	0	0	0	0	0	1	0	0	1	1	1	1	0	1	0	1	1	1	0	0	0	1	1	0	1	0	0	0	1	0	0	0	0	1	R	R	R	R	R
ATB-118	2020	0	81	9	M	tracheal aspirate	EP4	B2	B23	0	0	0	0	0	0	0	0	0	1	1	1	1	0	1	0	1	1	1	0	0	0	1	1	0	1	0	0	0	1	0	0	0	0	1	R	R	S	R	S
ATB-119	2020	0	67	7	M	tracheal aspirate	EP1	B2	B23	0	0	0	0	0	0	0	0	0	1	1	1	1	0	1	0	1	1	1	0	0	0	1	1	0	1	0	0	0	1	0	0	0	0	1	R	R	S	R	R
ATB-120	2020	1	77	8	F	tracheal aspirate	EP3	B2	B23	0	0	0	0	0	0	1	0	0	1	1	1	1	0	1	0	1	1	1	0	0	0	1	1	0	1	0	0	0	1	0	0	0	0	1	R	R	R	R	R
ATB-121	2020	1	43	5	M	tracheal aspirate	EPx	A	A1	0	0	0	0	0	0	1	0	0	1	0	0	0	0	0	1	1	1	0	1	0	0	0	1	0	0	0	0	0	1	0	0	0	0	0	R	R	S	R	R
ATB-122	2020	1	82	9	M	tracheal aspirate	EP3	B2	B23	0	0	0	0	0	0	0	0	0	1	1	1	1	0	1	0	1	1	1	0	0	0	1	1	0	1	0	0	0	1	0	0	0	0	1	R	S	S	R	I
ATB-123	2020	1	47	5	M	bronchoalveolar lavage	EP6	B2	B23	0	0	0	0	0	0	1	0	0	1	1	1	1	0	1	0	1	1	1	0	0	0	1	1	0	1	0	0	0	1	0	0	0	0	1	R	R	R	R	R
ATB-124	2020	1	73	8	M	tracheal aspirate	EPx	B2	B23	0	0	0	0	0	0	1	0	0	1	1	1	1	0	1	0	1	1	1	0	1	1	1	1	0	1	0	1	0	1	0	0	0	0	1	R	R	S	R	R
ATB-125	2020	1	57	6	M	sputum	EPx	D	D1	0	0	1	0	0	0	0	0	0	1	1	1	0	1	1	1	1	1	0	1	0	0	0	1	1	0	0	0	0	1	0	1	0	0	0	R	S	S	R	S
ATB-126	2020	1	0	1	M	tracheal aspirate	EP3	B2	B23	0	0	0	0	0	0	0	0	1	1	1	1	1	0	1	0	1	1	1	0	0	0	1	0	0	1	0	0	0	1	0	0	0	0	1	R	R	S	R	R
ATB-127	2020	1	80	8	F	tracheal aspirate	EP1	B2	B23	0	0	0	0	0	0	1	0	1	1	1	1	1	0	1	0	1	1	1	0	0	0	1	1	0	1	0	0	0	1	0	0	0	0	1	R	R	S	R	R
ATB-128	2020	1	91	10	M	sputum	EP1	B2	B23	0	0	0	0	0	0	0	0	0	1	0	1	1	0	1	0	1	1	1	0	0	0	1	1	0	1	0	0	0	1	0	0	0	0	1	R	R	S	R	R
ATB-129	2020	1	84	9	M	tracheal aspirate	EP6	B2	B23	0	0	0	0	0	0	0	0	0	1	1	1	1	0	0	0	1	1	1	0	0	0	1	1	0	1	0	0	0	1	0	0	0	0	1	R	S	S	R	R
ATB-130	2020	1	61	7	M	tracheal aspirate	EP1	D	D1	0	0	1	0	0	0	0	0	0	1	1	1	0	1	1	1	1	1	0	1	0	0	0	1	1	0	0	0	0	1	0	1	0	0	0	R	R	S	R	S
ATB-131	2020	1	74	8	M	tracheal aspirate	EP1	B2	B23	0	0	0	0	0	0	0	0	0	1	1	1	1	0	1	0	1	1	1	0	0	0	1	1	0	1	0	0	0	1	0	0	0	0	1	R	R	S	R	R
ATB-132	2020	1	53	6	M	sputum	EP3	B2	B23	0	0	0	0	0	0	0	0	0	1	1	1	1	0	1	0	1	1	1	0	0	0	1	1	0	1	0	0	0	1	0	0	0	0	1	R	S	S	R	R
ATB-133	2020	1	84	9	M	tracheal aspirate	EP1	B2	B23	0	0	0	0	0	0	0	0	0	1	1	1	0	0	1	0	1	1	1	0	0	0	1	1	0	1	0	0	0	1	0	0	0	0	1	R	R	S	R	R
ATB-134	2020	1	78	8	F	tracheal aspirate	EP1	B2	B23	0	0	0	0	0	0	1	0	1	1	1	1	0	0	1	0	1	1	1	0	0	0	1	1	0	1	0	0	0	1	0	0	0	0	1	R	R	S	R	R
ATB-135	2020	1	82	9	M	tracheal aspirate	EP3	B2	B23	0	0	0	0	0	0	0	0	0	1	1	1	0	0	1	0	1	1	1	0	0	0	1	1	0	1	0	0	0	1	0	0	0	0	1	R	S	S	R	R
ATB-136	2020	1	90	9	M	tracheal aspirate	EP5	B2	B23	0	0	0	0	0	0	1	0	1	1	1	1	0	0	1	0	1	1	1	0	0	0	1	1	0	1	0	0	0	1	0	0	0	0	1	R	R	S	R	R
ATB-137	2020	1	82	9	M	sputum	EP3	B2	B23	0	0	0	0	0	0	0	0	0	1	1	1	0	0	1	0	1	1	1	0	0	0	1	1	0	1	0	0	0	1	0	0	0	0	1	R	S	S	R	I
ATB-138	2020	1	65	7	F	sputum	EP3	B2	B23	0	0	0	0	0	0	0	0	1	1	1	1	0	0	1	0	1	1	1	0	0	0	1	0	0	1	0	0	0	1	0	0	0	0	1	R	S	S	R	S
ATB-139	2020	1	76	8	M	tracheal aspirate	EPx	D	D1	0	0	0	0	0	0	0	0	0	1	1	1	0	0	1	0	0	0	0	0	0	0	0	1	0	0	0	0	0	1	0	1	0	0	0	R	R	S	R	S
ATB-140	2020	1	76	8	M	sputum	EP1	B2	B23	0	0	0	0	0	0	0	0	0	1	1	1	1	0	1	0	1	1	1	0	0	0	1	1	0	1	0	0	0	1	0	0	0	0	1	R	R	S	R	R
ATB-141	2020	1	68	7	M	bronchoalveolar lavage	EPx	A	A1	0	0	0	0	0	0	1	0	0	1	0	0	0	0	0	1	1	1	0	1	0	0	0	1	0	0	0	0	0	1	0	0	0	0	0	R	R	S	R	R
ATB-142	2020	1	66	7	M	sputum	EP1	B2	B23	0	0	0	0	0	0	0	0	0	1	1	1	1	0	1	0	1	1	1	0	0	0	1	1	0	1	0	0	0	1	0	0	0	0	1	R	R	S	R	R
ATB-143	2020	1	54	6	M	bronchoalveolar lavage	EP3	B2	B23	0	0	0	0	0	0	0	0	0	1	1	1	1	0	1	0	1	1	1	0	1	1	1	0	0	1	0	1	0	1	0	0	0	0	1	R	R	S	R	R
ATB-144	2020	1	42	5	M	bronchoalveolar lavage	EP3	B2	B23	0	0	0	0	0	0	0	0	0	1	1	1	1	0	1	0	1	1	1	0	1	1	1	0	0	1	0	1	0	1	0	0	0	0	1	R	R	S	R	R
ATB-145	2020	1	85	9	M	bronchoalveolar lavage	EP3	B2	B23	0	0	0	0	0	0	0	0	0	1	1	1	1	0	1	0	1	1	1	0	0	0	1	1	0	1	0	1	0	1	0	0	0	0	1	R	R	S	R	R
ATB-146	2020	1	70	7	M	tracheal aspirate	EP1	B2	B23	0	0	0	0	0	0	0	0	0	1	1	1	0	0	1	0	1	1	1	0	0	0	1	0	0	1	0	0	0	1	0	0	0	0	1	R	S	S	R	R
ATB-147	2020	1	24	3	F	tracheal aspirate	EP1	B2	B23	0	0	0	0	0	0	0	0	0	1	0	1	0	0	1	0	1	1	1	0	0	0	0	1	0	1	0	0	0	1	0	0	0	0	1	R	S	S	R	R
ATB-148	2020	1	63	7	M	tracheal aspirate	EPx	D	D1	0	0	1	0	0	0	0	0	0	1	1	1	0	0	1	0	0	0	0	0	0	0	0	0	0	0	0	0	0	1	0	1	0	0	0	R	S	S	R	R
ATB-149	2020	1	81	9	F	tracheal aspirate	EP1	B2	B23	0	0	0	0	0	0	1	0	1	1	1	1	1	0	1	0	1	1	1	0	0	0	1	1	0	1	0	0	0	1	0	0	0	0	1	R	R	S	R	R
ATB-150	2020	1	80	8	M	tracheal aspirate	EP1	B2	B23	0	0	0	0	0	0	0	0	0	1	1	1	1	0	1	0	1	1	1	0	0	0	0	1	0	1	0	0	0	1	0	0	0	0	1	R	R	R	R	R
ATB-151	2020	1	87	9	F	sputum	EPx	B2	B23	0	0	0	0	0	0	0	0	0	1	1	1	1	0	1	0	1	1	1	0	1	1	1	1	0	1	1	0	0	1	0	0	0	0	0	R	S	S	S	R
ATB-152	2020	1	70	7	M	tracheal aspirate	EPx	A	A1	0	0	0	0	0	0	0	0	0	0	0	0	0	1	0	1	1	1	0	1	0	0	0	1	0	0	0	0	0	1	0	0	0	0	0	R	R	R	R	R
ATB-153	2020	1	78	8	M	tracheal aspirate	EPx	A	A1	0	0	0	0	0	0	0	0	0	0	0	0	0	1	0	1	1	1	0	1	0	0	0	1	0	0	0	0	0	1	0	0	0	0	0	R	R	R	R	R
ATB-154	2020	1	42	5	M	tracheal aspirate	EP3	B2	B23	0	0	0	0	0	0	0	0	0	1	1	1	1	0	1	0	1	1	1	0	0	0	1	1	0	1	0	0	0	1	0	0	0	0	1	R	S	S	R	I
ATB-155	2020	1	89	9	F	sputum	EP3	B2	B23	0	0	0	0	0	0	0	0	0	1	1	1	1	0	1	0	1	1	1	0	1	1	1	0	0	0	0	1	0	1	0	0	0	0	1	R	R	S	R	R
ATB-156	2020	1	89	9	F	tracheal aspirate	EP1	B2	B23	0	0	0	0	0	0	1	0	1	1	1	1	1	0	1	0	1	1	1	0	0	0	0	1	0	1	0	0	0	1	0	0	0	0	1	R	R	R	R	R
ATB-157	2020	1	72	8	M	tracheal aspirate	EP3	B2	B23	0	0	0	0	0	0	0	0	0	0	1	1	1	0	1	0	1	1	1	0	0	0	1	1	0	1	0	0	0	1	0	0	0	0	1	R	S	S	R	R
ATB-158	2021	1	77	8	F	tracheal aspirate	EP3	B2	B23	0	0	0	0	0	0	1	0	0	1	1	1	1	0	1	0	1	1	1	0	1	1	1	1	0	1	0	1	0	1	0	0	0	0	1	R	R	S	R	R
ATB-159	2021	1	82	9	F	tracheal aspirate	EP1	B2	B23	0	0	0	0	0	0	0	0	0	1	1	1	1	0	1	0	1	1	1	0	0	0	1	1	0	1	0	0	0	1	0	0	0	0	1	R	R	S	R	R
ATB-160	2021	1	81	9	M	tracheal aspirate	EP3	B2	B23	0	0	0	0	0	0	1	0	0	1	1	1	1	0	1	0	1	1	1	0	1	1	1	1	0	1	0	1	0	1	0	0	0	0	1	R	R	S	R	R
ATB-161	2021	1	74	8	M	tracheal aspirate	EPx	B2	B23	0	0	0	0	0	0	1	0	0	1	1	1	0	1	1	0	0	0	1	0	0	0	0	1	0	1	1	0	0	1	0	0	0	0	0	R	R	S	R	R
ATB-162	2021	1	64	7	M	tracheal aspirate	EPx	A	A1	0	0	0	0	0	0	0	0	0	1	0	0	0	0	0	0	1	1	0	0	1	0	0	0	0	0	0	0	0	1	0	0	0	0	0	R	R	S	R	S
ATB-163	2021	1	76	8	F	sputum	EPx	B2	B23	0	0	0	0	0	0	0	0	0	1	1	1	1	0	1	0	1	1	1	0	0	0	1	0	0	1	1	0	0	1	0	0	0	0	0	R	S	S	R	R
ATB-164	2021	1	62	7	F	bronchoalveolar lavage	EPx	C	A1	0	0	0	0	0	0	0	0	0	1	1	0	0	1	0	1	1	1	0	1	0	0	0	1	1	0	0	0	0	1	0	0	0	0	0	R	R	S	R	I
ATB-165	2021	1	84	9	M	tracheal aspirate	EP3	B2	B23	0	0	0	0	0	0	1	0	0	1	1	1	1	0	1	0	1	1	1	0	1	1	1	1	0	1	0	1	0	1	0	0	0	0	1	R	R	S	R	R
ATB-166	2021	1	81	9	F	tracheal aspirate	EP3	B2	B23	0	0	0	0	0	0	0	0	0	1	1	0	1	0	1	0	1	1	1	0	0	0	1	0	0	1	0	0	0	1	0	0	0	0	1	R	S	S	R	I
ATB-167	2021	1	89	9	M	sputum	EP3	B2	B23	0	0	0	0	0	0	0	0	0	1	1	0	1	0	1	0	1	1	0	0	0	0	1	1	0	1	0	0	0	1	0	0	0	0	1	R	S	S	R	I
ATB-168	2021	1	67	7	M	sputum	EPx	A	A1	0	0	0	0	0	0	0	0	0	1	0	1	0	0	1	0	0	0	0	0	0	0	0	1	0	0	0	0	0	1	0	0	0	0	0	R	S	S	R	R
ATB-169	2021	1	88	9	F	tracheal aspirate	EP4	B2	B23	0	0	0	0	0	0	0	0	0	1	1	1	1	0	1	0	1	1	1	0	0	0	1	1	0	1	0	0	0	1	0	0	0	0	1	R	S	S	R	R
ATB-170	2021	1	66	7	M	sputum	EPx	B2	B23	0	0	0	0	0	0	0	0	0	1	1	1	0	1	1	0	0	0	1	0	1	0	0	1	0	1	1	1	0	1	0	0	0	0	0	R	S	S	R	S
ATB-171	2021	1	65	7	F	tracheal aspirate	EP1	B2	B23	0	0	0	0	0	0	0	0	1	1	1	1	1	0	1	0	1	1	1	0	0	0	1	1	0	1	0	0	0	1	0	0	0	0	1	R	R	S	R	R
ATB-172	2021	1	88	9	F	tracheal aspirate	EP1	B2	B23	0	0	0	0	0	0	0	0	1	1	1	1	1	0	1	0	1	1	1	0	0	0	1	1	0	1	0	0	0	1	0	0	0	0	1	R	R	S	R	I
ATB-173	2021	1	89	9	M	bronchoalveolar lavage	EPx	B2	B23	0	0	0	0	0	0	0	0	0	1	1	1	1	0	1	0	1	1	1	0	0	0	1	1	0	0	0	0	0	1	0	0	0	0	1	R	R	R	R	R
ATB-174	2021	1	41	5	M	tracheal aspirate	EPx	B1	B1	0	0	1	0	0	0	0	0	0	1	0	1	0	1	1	1	1	1	0	1	0	0	0	1	0	0	0	0	0	1	0	0	0	0	0	R	R	S	R	S
ATB-175	2021	1	67	7	M	tracheal aspirate	EP4	B2	B23	0	0	0	0	0	0	1	0	1	1	1	1	1	0	1	0	1	1	0	0	0	0	1	1	0	1	0	0	0	1	0	0	0	0	1	R	R	S	R	R
ATB-176	2021	1	78	8	M	tracheal aspirate	EP1	B2	B23	0	0	0	0	0	0	0	0	0	1	1	1	1	0	1	0	0	0	1	0	0	0	0	1	0	1	0	0	0	1	0	0	0	0	1	R	S	S	R	I
ATB-177	2021	1	65	7	F	tracheal aspirate	EP4	B2	B23	0	0	0	0	0	0	0	0	0	1	1	1	1	0	1	0	1	1	1	0	0	0	1	1	0	1	0	0	0	1	0	0	0	0	1	R	S	S	R	R
ATB-178	2021	1	74	8	F	tracheal aspirate	EPx	A	A1	0	0	0	0	0	0	0	0	0	1	0	0	0	1	0	1	1	1	0	1	0	0	0	1	0	0	0	0	0	1	0	0	0	0	0	R	R	S	R	I
ATB-179	2022	1	81	9	M	sputum	EP3	B2	B23	0	0	0	0	0	0	1	0	0	1	1	1	1	0	1	0	1	1	0	0	1	1	1	1	0	1	0	0	0	1	0	0	0	0	1	R	R	S	R	R
ATB-180	2022	1	88	9	M	sputum	EP4	B2	B23	0	0	0	0	0	0	0	0	0	1	1	1	1	0	1	0	1	1	1	0	0	0	1	1	0	1	0	0	0	1	0	0	0	0	1	R	S	S	R	I
ATB-181	2022	1	65	7	M	bronchoalveolar lavage	EPx	F	D2	0	0	0	0	0	0	0	0	0	1	0	1	0	1	1	0	1	1	0	1	0	0	0	1	0	0	1	0	0	1	0	0	0	0	0	R	S	S	R	I
ATB-182	2022	1	84	9	F	tracheal aspirate	EP4	B2	B23	0	0	0	0	0	0	0	0	0	1	1	1	1	0	1	0	1	1	1	0	0	0	1	1	0	1	0	0	0	1	0	0	0	0	1	R	R	R	R	R
ATB-183	2022	1	75	8	M	sputum	EP3	B2	B23	0	0	0	0	0	0	1	0	0	1	1	1	1	0	1	0	1	1	0	0	1	1	1	1	0	1	0	0	0	1	0	0	0	0	1	R	R	S	R	R
ATB-184	2022	1	68	7	F	tracheal aspirate	EPx	F	D2	0	0	0	0	0	0	0	0	0	1	0	0	0	0	0	0	0	0	0	0	0	0	0	1	0	0	0	0	0	0	0	0	0	0	0	R	S	S	R	I
ATB-185	2022	1	80	8	M	sputum	EPx	B2	B23	0	0	0	0	0	0	0	0	0	1	1	1	1	0	1	0	1	1	1	0	0	0	1	0	0	1	0	0	0	0	0	0	0	0	1	R	S	S	R	R
ATB-186	2022	1	37	4	M	bronchoalveolar lavage	EP3	B2	B23	0	0	0	0	0	0	1	0	1	1	1	1	1	0	1	0	1	1	0	0	0	0	1	1	0	1	0	0	0	1	0	0	0	0	1	R	R	S	R	I
ATB-187	2022	1	53	6	M	sputum	EPx	A	A1	0	0	0	0	0	0	1	0	0	1	0	0	0	0	0	0	1	1	0	0	0	0	0	1	0	0	0	0	0	1	0	0	0	0	0	R	R	S	R	R
ATB-188	2022	1	87	9	F	sputum	EP4	B2	B23	0	0	0	0	0	0	0	0	0	1	1	1	1	0	1	0	1	1	1	0	0	0	1	1	0	1	0	0	0	1	0	0	0	0	1	R	R	R	R	R
ATB-189	2022	1	63	7	M	tracheal aspirate	EP4	B2	B23	0	0	0	0	0	0	0	0	0	1	1	1	1	0	1	0	1	1	1	0	0	0	1	1	0	0	0	0	0	1	0	0	0	0	1	R	R	S	R	I
ATB-190	2022	1	91	10	M	tracheal aspirate	EP3	B2	B23	0	0	0	0	0	0	1	0	1	1	1	1	1	0	1	0	1	1	0	0	0	0	1	1	0	1	0	0	0	1	0	0	0	0	1	R	R	R	R	R
ATB-191	2022	1	80	8	M	tracheal aspirate	EPx	E	D2	0	0	0	0	0	0	0	0	0	1	1	0	1	1	0	1	0	0	0	1	0	0	0	1	0	0	0	0	0	1	0	0	0	0	0	R	R	S	R	R
ATB-192	2022	1	52	6	F	tracheal aspirate	EPx	A	A1	0	0	0	0	0	0	0	0	0	1	0	1	0	1	1	1	1	1	0	1	0	0	0	1	1	0	0	0	0	1	0	0	0	0	0	R	R	S	R	I
ATB-193	2022	1	83	9	M	tracheal aspirate	EP4	B2	B23	0	0	0	0	0	0	0	0	0	1	1	1	1	0	1	0	1	1	1	0	0	0	1	0	0	1	0	0	0	1	0	0	0	0	1	R	S	S	R	I
ATB-194	2022	1	80	8	M	sputum	EP4	B2	B23	0	0	0	0	0	0	0	0	0	1	1	1	1	0	1	0	1	1	1	0	0	0	1	1	0	1	0	0	0	1	0	0	0	0	1	R	S	S	R	I
ATB-195	2022	1	89	9	M	sputum	EP3	B2	B23	0	0	0	0	0	0	0	0	0	1	1	1	1	0	1	0	1	1	1	0	0	0	1	1	0	1	0	0	0	1	0	0	0	0	1	R	R	S	R	R
ATB-196	2022	1	82	9	M	tracheal aspirate	EP1	B2	B23	0	0	0	0	0	0	0	0	0	1	1	1	1	0	1	0	1	1	1	0	1	1	1	1	0	0	0	0	0	1	0	0	0	0	1	R	R	S	R	R
ATB-197	2022	1	66	7	M	bronchoalveolar lavage	EPx	B1	B1	0	0	0	0	0	0	0	0	0	1	1	1	0	1	1	1	1	1	0	1	1	0	0	1	0	0	0	0	0	1	0	0	0	0	0	R	R	S	R	S
ATB-198	2022	1	0	1	M	tracheal aspirate	EPx	D	D2	0	0	0	0	0	0	0	0	1	0	0	1	0	0	1	0	0	0	1	0	0	0	0	1	0	0	0	0	0	1	0	0	0	0	0	R	S	S	R	R
ATB-199	2022	1	84	9	M	tracheal aspirate	EPx	D	D2	0	0	0	0	0	0	0	0	0	1	0	1	0	0	1	0	0	0	1	0	0	0	0	1	0	0	0	0	0	1	0	0	0	0	0	R	R	S	R	S
ATB-200	2022	1	75	8	F	tracheal aspirate	EPx	B1	B1	0	0	0	0	0	0	0	0	0	1	0	0	0	0	0	0	0	0	0	0	0	0	0	1	0	0	0	0	0	0	0	0	0	0	0	R	R	S	R	R
[truncated: 13 more columns]

## Sheet: Table S2. Primers and protocols
Table S2. Primers and conditions for PCR amplification. Gene/fragment names, PCR amplification conditions, amplicon lenght in base pairs (bp) and reference are given.
Target	Primer (sequence 5'→3')	Amplification conditions	PCR product size (bp)	Reference
Clonal diversity
ERIC	ERIC1R	94 °C - 4 min	/	Versalovič, 1991
	(ATGTAAGCTCCTGGGGATTCAC)	94 °C - 30 s
		40 °C - 15 s 30×
	ERIC2	72 °C - 5 min
	(AAGTAAGTGACTGGGGTGAGCG)	72 °C - 7 min
Phylogenetic groups
chuA	ChuA-1		279	Clermont et al., 2000
	(GACGAACCAACGGTCAGGAT)
	ChuA-2
	(TGCCGCCAGTACCAAAGACA)	94 °C - 5 min
yjaA	YjaA-1	94 °C - 30 s	211
	(TGAAGTGTCAGGAGACGCTG)	55 °C - 30 s 30×
	YjaA-2	72 °C - 45 s
	(ATGGAGAATGCGTTCCTCAAC)	72 °C - 7 min
TspE4.C2	TspE4.C2 -1		152
	(GAGTAATGTCGGGGCATTCA)
	TspE4.C2-2
	(CGCGCCAACAAAGTATTACG)
chuA	chuA.1b		288	Clermont et al., 2013
	(ATGGTACCGGACGAACCAAC)
	chuA.2
	(TGCCGCCAGTACCAAAGACA)
yjaA	YjaA.1b		211
	(CAAACGTGAAGTGTCAGGAG)	94 °C - 4,5 min
	YjaA.2b	94 °C - 30 s
	(AATGCGTCCCTCAACCTGTG)	59 °C - 30 s 30×
TspE4.C2	TspE4C2.1b	72 °C - 30 s	152
	(CACTATTCGTAAGGTCATCC)	72 °C - 5 min
	TspE4C2.2b
	(AGTTTATCGCTGCGGGTCGC)
arpA	AceK.f		400
	(AACGCTATTCGCCAGCTTGC)
	ArpA1.r
	(TCTCCCCATACCGTACGCTA)
trpA	trpAgpC.1	94 °C - 4,5 min	219
	(AGTTTTATGCCCAGTGCGAG)	94 °C - 30 s
	trpAgpC.2	59 °C - 30 s 30×
	(TCTGCGCCGGTCACGCCC)	72 °C - 30 s
trpA	trpBA.f	72 °C - 5 min	489
	(CGGCGATAAAGACATCTTCAC)
	trpBA.r	94 °C - 4,5 min
	(GCAACGCGGCCTGGCGGAAG)	94 °C - 30 s
arpA	ArpAgpE.f	57 °C - 30 s 30×	301
	(GATTCCATCTTGTCAAAATATGCC)	72 °C - 30 s
	ArpAgpE.r	72 °C - 5 min
	(GAAAAGAAAAAGAATTCCCAAGAG)
Sequence types and O-type
ST69	ST65 F		104	Doumith et al., 2015
	(ATCTGGAGGCAACAAGCATA)
	ST65 r
	(AGAGAAAGGGCGTTCAGAAT)
ST73	ST73 F		490
	(TGGTTTTACCATTTTGTCGGA)
	ST73 r	94 °C - 3 min
	(GGAAATCGTTGATGTTGGCT)	94 °C - 30 s
ST95	ST96 F	60 °C - 30 s 30×	200
	(ACTAATCAGGATGGCGAGAC)	72 °C - 30 s
	ST96 r	72 °C - 5 min
	(ATCACGCCCATTAATCCAGT)
ST131	ST131 F		310
	(GACTGCATTTCGTCGCCATA)
	ST131 r
	(CCGGCGGCATCATAATGAAA)
pabB	O25pabBspe.F	95 °C - 4 min	347	Clermont et al., 2009
	(TCCAGCAGGTGCTGGATCGT)	94 °C - 30 s
		50 °C - 30 s 30×
	O25pabBspe.R	72 °C - 40 s
	(GCGAAATTTTTCGCCGTACTGT)	72 °C - 7 min
PMQR
qnrA	QnrAm-F		579	Cattoir et al., 2007b
	(AGAGGATTTCTCACGCCAGG)
	QnrAm-R
	(TGCCAGGCACAGATCTTGAC)
qnrB	QnrBm-F		263	Cattoir et al., 2007a
	(GGMATHGAAATTCGCCACTG)	95 °C - 10 min
	QnrBm-R	94 °C - 30 s
	(TTTGCYGYYCGCCAGTCGAA)	58 °C - 30 s 30×
qnrC	QnrCm-F	72 °C - 45 s	135	Kraychete et al., 2016
	(GCGAATTTCCAAGGGGCAAA)	72 °C - 10 min
	QnrCm-R
	(ACCCGTAATGTAAGCAGAGCAA)
qnrD	QnrDm-F		691	Kraychete et al., 2016
	(AGGTGTAGCATGTATGGAAAAGC)
	QnrDm-R
	(ACATTGGGGCATTAGGCGTT)
qnrS	QnrSm-F		427	Cattoir et al., 2007b
	(GCAAGTTCATTGAACAGGGT)
	QnrSm-R
	(TCTAAACCGTCGAGTTCGGCG)
qnrVC	QnrVCm-F		71	Kraychete et al., 2016
	(GAGYTKTATGGTTTAGAYCCTCG)
	QnrVCm-R
	(TGTTCYTGYTGCCACGARCA)
aac(6')-Ib-cr	aac-mut F	94 °C - 5 min	265	Wareham et al., 2010
	(TTGGAAGCGGGGACGGAM)	94 °C - 30 s
		52 °C - 30 s 35×
	aac-mut R	72 °C - 30 s
	(ACACGGCTGGACCATA)	72 °C -7 min
qepA	QepAF	95 °C - 5 min	403	Cattoir et al., 2008
	(CGTGTTGCTGGAGTTCTTC)	94 °C - 30 s
		60 °C - 30 s 30×
	QepAR	72 °C - 30 s
	(CTGCAGGTACTGCGTCATG)	72 °C - 7 min
Adhesins
afa/draBC	afa/draBC-f	95 °C - 5 min	593	Johnson and Stell, 2000
	(GGCAGAGGGCCGGCAACAGGC)	94 °C - 30 s
		63 °C - 30 s 30×
	afa/draBC-r	72 °C - 45 s
	(CCCGTAACGCGCCAGCATCTC)	72 °C - 7 min
fimH	fimH1	95 °C - 5 min	465	Starčič Erjavec et al., 2011
	(CAGCGATGATTTCCAGTTTGTGTG)	94 °C - 30 s
		56 °C - 30 s 30×
	fimH2	72 °C - 1 min
	(TGCGTACCAGCATTAGCAATGTCC)	72 °C - 7 min
iha	Iha-F	95 °C - 5 min	827	Johnson et al., 2000
	(CTGGCGGAGGCTCTGAGATCA)	94 °C - 30 s
		56 °C - 30 s 30×
	Iha-R	72 °C - 1 min
	(TCCTTAAGCTCCCGCGGCTGA)	72 °C - 7 min
papC	papC-F	95 °C - 5 min	501	Janßen et al., 2001
	(TGATATCACGCAGTCAGTAG)	94 °C - 30 s
		57 °C - 60 s 30×
	papC-R	72 °C - 2 min
	(CCGGCCATATTCACATAA)	72 °C - 7 min
papGⅡ	papG_II f	95 °C - 5 min	190	Johnson and Brown, 1996
	(GGGATGAGCGGGCCTTTGAT)	94 °C - 30 s
		55 °C - 30 s 30×
	papG_II r	72 °C - 90 s
	(CGGGCCCCCAAGTAACTCG)	72 °C - 7 min
Autotransporters
fluA	FluA-F	95 °C - 5 min	1635	Hrovat et al., 2024
	(GCGGTGTACTGCTGGCCG)	94 °C - 30s
		57 °C - 30 s 30×
	FluA-r	72 °C - 2 min
	(CGTTGTGGCTGCCCAGAC)	72 °C - 7 min
sat	Sat-F	95 °C - 5 min	387	Ruiz et al., 2002
	(ACTGGCGGACTCATGCTGT)	94 °C - 30s
		57 °C - 30 s 30×
	Sat-r	72 °C - 1 min
	(AACCCTGTAAGAAGACTGAGC)	72 °C - 7 min
tsh/hbp	tsh-F/Hbp-F	95 °C - 5 min	829	Starčič Erjavec et al., 2011
	(GGCGGACAATAAAGGACAGG)	94 °C - 30s
		55 °C - 30 s 30×
	tsh-R/Hbp-r	72 °C - 1 min
	(GGAGTTATCTGCCTGGATGG)	72 °C - 7 min
vat	Vat-F	95 °C - 5 min	419	Parham et al., 2005
	(GAACACAGTTCATCTGATCTCC)	94 °C - 30 s
		55 °C - 30 s 30×
	Vat-R	72 °C - 1 min
	(GAATATATCAAATTGGTCCCCC)	72 °C - 7 min
Iron acquisition systems
fyuA	fyuAF	95 °C - 5 min	785	Johnson and Stell, 2000
	(TGATTAACCCCGCGACGGGAA)	94 °C - 30 s
		57 °C - 30 s 30×
	fyuAR	72 °C - 1 min
	(CGCAGTAGGCACGATGTTGTA)	72 °C - 7 min
iroN	iroN.1	95 °C - 5 min	668	Johnson et al., 2000
	(AAGTCAAAGCAGGGGTTGCCCG)	94 °C - 30 s
		60 °C - 30 s 30×
	iroN.2	72 °C - 1 min
	(GACGCCGACATTAAGACGCAG)	72 °C - 10 min
irp2	irp2F	95 °C - 5 min	287	Schubert et al., 1998
	(AAGGATTCGCTGTTACCGGAC)	94 °C - 30 s
		60 °C - 30 s 30×
	irp2R	72 °C - 1 min
	(TCGTCGGGCAGCGTTTCTTCT)	72 °C - 10 min
iucD	iucDF	95 °C - 5 min	602	Yamamoto et al., 1995
	(TACCGGATTGTCATATGCAGACC)	94 °C - 30 s
		57 °C - 30 s 30×
	iucDr	72 °C - 2 min
	(AATATCTTCCTCCAGTCCGGAG)	72 °C - 7 min
iutA	iutA-F	95 °C - 5 min	302	Johnson et al., 1997
	(GGCTGGACATCATGGGAACTGG)	94 °C - 30 s
		63 °C - 30 s 30×
	iutA-R	72 °C - 45 s
	(CGTCGGGAACGGGTAGAATCG)	72 °C - 7 min
Protectins
iss	iss-F	95 °C - 5 min	793	Starčič Erjavec et al., 2011
	(ACGATACTCCGTAGCCAGAGAT)	94 °C - 30 s
		60 °C - 30 s 30×
	iss-R	72 °C - 1 min
	(ATGAACAGTGCAGATGAGCTCC)	72 °C - 10 min
kpsMTⅡ	kpsMT_II f	95 °C - 5 min	270	Johnson and Stell, 2000
	(GCGCATTTGCTGATACTGTTG)	94 °C - 30 s
		56 °C - 30 s 30×
	kpsMT_II r	72 °C - 1 min
	(CATCCAGACGATAAGCATGAGCA)	72 °C - 7 min
ompTAPEC	ompTApec-F	95 °C - 5 min	581	Vadnov et al., 2017
	(CAGAGTATCTGTCGGTGCCTCA)	94 °C - 30 s
		55 °C - 30 s 30×
	ompTApec-r	72 °C - 1 min
	(TACGGTTCCATGTTCCTTCGAC)	72 °C - 7 min
traT	traT.1	95 °C - 5 min	288	Johnson and Stell, 2000
	(GGTGTGGTGCGATGAGCACAG)	94 °C - 30 s
		57 °C - 30 s 30×
	traT.2	72 °C - 1 min
	(CACGGTTCAGCCATCCCTGAG)	72 °C - 7 min
Toxins
ehxA	hlyen1		1551	Trkov et al., 2008
	(GGTGCAGCAGAAAAAGTTGTAG)	95 °C - 5 min
	hlyen2	94 °C - 30 s
	(TCTCGCCTGATAGTGTTTGGTA)	58 °C - 30 s 30×
hlyA	hlyAf	72 °C - 2 min	1177	Yamamoto et al., 1995
	(AACAAGGATAAGCACTGTTCTGGCT)	72 °C - 7 min
	hlyAr
	(ACCATATAAGCGGTCATTCCCGTCA)
usp	UspDeg-F	95 °C - 5 min	1021	Hrovat et al., 2024
	(ATGCTACTGTTTCCGGGTAGTSTGT)	94 °C - 30 s
		55 °C - 30 s 30×
	UspDeg-r	72 °C - 90 s
	(CATCRTGTAGTCKGGGSGTAACAAT)	72 °C - 7 min

## Sheet: Table S3. VAGs, ARGs
Table S3. Comparison of phylogenetic group and sequence type assignment for the ESBL-EC isolates isolated in the periods before and during the outbreak of the COVID-19 pandemic.
PHYLOGENETIC GROUPS (Clermont, 2013)
	pre-COVID-19 N = 119 (100%) n (%)	COVID-19 N = 81 (100%) n (%)	Pearson Chi-Square Value (df 1)	p-value1
A	16 (13,4%)	9 (11,1%)	0.24	0.624
B1	2 (1,7%)	3 (3,7%)	0.809	0.368
B2	91 (76,5%)	59 (72,8%)	0.339	0.56
C	0 (0%)	1 (1,2%)	1.477	0.224
D	7 (5,9%)	6 (7,4%)	0.184	0.668
E	2 (1,7%)	1 (1,2%)	0.065	0.799
F	1 (0,8%)	2 (2,5%)	0.865	0.352
PHYLOGENETIC GROUPS (Clermont, 2000)
	pre-COVID-19 N = 119 (100%) n (%)	COVID-19 N = 81 (100%) n (%)	Pearson Chi-Square Value (df 1)	p-value1
A1	16 (13,4%)	10 (12,3%)	0.052	0.82
B1	2 (1,7%)	3 (3,7%)	0.809	0.368
B22	1 (0,8%)	0 (0%)	0.684	0.408
B23	89 (74,8%)	59 (72,8%)	0.095	0.758
D1	6 (5%)	4 (4,9%)	0.001	0.974
D2	5 (4,2%)	5 (6,2%)	0.394	0.53
SEQUENCE TYPE GROUPS
	pre-COVID-19 N = 119 (100%) n (%)	COVID-19 N = 81 (100%) n (%)	Pearson Chi-Square Value (df 1)	p-value1
ST38	0 (0%)	0 (0%)	/	/
ST69	4 (3,4%)	4 (4,9%)	0.312	0.576
ST73	2 (1,7%)	0 (0%)	1.375	0.241
ST95	0 (0%)	0 (0%)	/	/
ST131	85 (71,4%)	55 (67,9%)	0.286	0.593
pabB (O25b)	116 (97,5%)	78 (96,3%)	0.232	0.63

## Sheet: Table S4. ATB resistance
Additional file 3. Prevalence of antibiotic resistance among ESBL-EC isolates from LRT.	Table S4. Prevalence of antimicrobial resistance among ESBL-EC isolates from LRT.
Antimicrobial category	Antimicrobial agent	Total ESBL-EC N = 200 (100%) n (%)	PRE-COVID-19 (jan 2017-feb 2020) N = 119 (100%) n (%)	COVID-19 (mar 2020 - dec 2022) N = 81 (100%) n (%)	Pearson Chi-Square Value (df 1)	p-Value 1	2017 N = 41 (100%) n (%)	2018 N = 39 (100%) n (%)	2019 N = 34 (100%) n (%)	2020 N = 43 (100%) n (%)	2021 N = 21 (100%) n (%)	2022 N = 22 (100%) n (%)
Penicillins	AM	200 (100%)	119 (100%)	81 (100%)	/	/	41 (100%)	39 (100%)	34 (100%)	43 (100%)	21 (100%)	22 (100%)
Penicillins + β-lactamase inhibitors	AMC	135 (67,5%)	82 (68,9%)	53 (65,4%)	0.3	0.606	23 (56,1%)	28 (71,8%)	27 (79,4%)	29 (67,4%)	13 (61,9%)	15 (68,2%)
Antipseudomonal penicillins + β-lactamase inhibitors	TZP	26 (13%)	16 (13,4%)	10 (12,3%)	0.1	0.82	2 (4,9%)	4 (10,3%)	9 (26,5%)	7 (16,3%)	1 (4,8%)	3 (13,6%)
Non-extended spectrum cephalosporins	CXM	199 (99,5%)	119 (100%)	80 (98,8%)	1.5	0.224	41 (100%)	39 (100%)	34 (100%)	42 (97,7%)	21 (100%)	22 (100%)
Extended spectrum cephalosporins	CAZ	133 (66,5%)	78 (65,5%)	55 (67,9%)	0.1	0.729	25 (61%)	25 (64,1%)	24 (70,6%)	35 (81,4%)	12 (57,1%)	12 (54,5%)
	CTX	197 (98,5%)	117 (98,3%)	80 (98,8%)	0.1	0.799	41 (100%)	39 (100%)	32 (94,1%)	42 (97,7%)	21 (100%)	22 (100%)
	CRO	198 (99%)	118 (99,2%)	80 (98,8%)	0.1	0.783	41 (100%)	39 (100%)	33 (97,1%)	42 (97,7%)	21 (100%)	22 (100%)
	FEP	134 (67%)	77 (64,7%)	57 (70,4%)	0.7	0.403	21 (51,2%)	26 (66,7%)	26 (76,5%)	32 (74,4%)	14 (66,7%)	15 (68,2%)
Aminoglycosides	AN	5 (2,5%)	2 (1,7%)	3 (3,7%)	0.8	0.368	0 (0%)	1 (2,6%)	1 (2,9%)	1 (2,3%)	2 (9,5%)	0 (0%)
	GM	67 (33,5%)	42 (35,3%)	25 (30,9%)	0.4	0.515	15 (36,6%)	10 (25,6%)	16 (47,1%)	11 (25,6%)	8 (38,1%)	7 (31,8%)
Monobactams	ATM	128 (64%)	78 (65,5%)	50 (61,7%)	0.3	0.581	26 (63,4%)	28 (71,8%)	21 (61,8%)	28 (65,1%)	13 (61,9%)	12 (54,5%)
Folate pathway inhibitors	SXT	135 (67,5%)	91 (76,5%)	44 (54,3%)	10.8	0.001	34 (82,9%)	29 (74,4%)	24 (70,6%)	28 (65,1%)	9 (42,9%)	11 (50%)
Fluoroquinolones	CIP	174 (87%)	109 (91,6%)	65 (80,2%)	5.5	0.019	38 (92,7%)	36 (92,3%)	30 (88,2%)	38 (88,4%)	17 (81%)	15 (68,2%)
	LVX	173 (86,5%)	108 (90,8%)	65 (80,2%)	4.6	0.033	37 (90,2%)	36 (92,3%)	30 (88,2%)	38 (88,4%)	17 (81%)	15 (68,2%)
Carbapenems	ETP	1 (0,5%)	0 (0%)	1 (1,2%)	1.5	0.224	0 (0%)	0 (0%)	0 (0%)	0 (0%)	1 (4,8%)	0 (0%)
	IPM	0 (0%)	0 (0%)	0 (0%)	/	/	0 (0%)	0 (0%)	0 (0%)	0 (0%)	0 (0%)	0 (0%)
	MEM	0 (0%)	0 (0%)	0 (0%)	/	/	0 (0%)	0 (0%)	0 (0%)	0 (0%)	0 (0%)	0 (0%)

## Sheet: Table S5. ATB res. profiles
Table S5. Resistance profiles of 200 ESBL-EC isolates.
Working number	Year of isolation	PRE-COV: 0 COV: 1	AM	AMC	TZP	CXM	CAZ	CTX	CRO	FEP	AN	GM	ATM	SXT	CIP	LVX	ETP	IPM	MEM	MDR
ATB-1	2017	0	R	R	S	R	R	R	R	R	S	R	R	R	R	R	S	S	S	1
ATB-2	2017	0	R	S	S	R	I	R	R	I	S	S	I	S	S	S	S	S	S	1
ATB-3	2017	0	R	R	S	R	R	R	R	I	S	R	I	R	R	R	S	S	S	1
ATB-4	2017	0	R	S	S	R	R	R	R	S	S	S	R	R	R	R	S	S	S	1
ATB-5	2017	0	R	R	S	R	R	R	R	R	S	R	R	R	R	R	S	S	S	1
ATB-6	2017	0	R	R	I	R	R	R	R	R	S	R	R	R	R	R	S	S	S	1
ATB-7	2017	0	R	R	S	R	R	R	R	R	S	R	R	R	R	R	S	S	S	1
ATB-8	2017	0	R	R	S	R	R	R	R	R	S	R	R	R	R	R	S	S	S	1
ATB-9	2017	0	R	S	S	R	I	R	R	R	S	S	I	R	S	S	S	S	S	1
ATB-10	2017	0	R	S	S	R	R	R	R	I	S	S	I	R	R	R	S	S	S	1
ATB-11	2017	0	R	S	S	R	I	R	R	I	S	S	I	R	R	R	S	S	S	1
ATB-12	2017	0	R	R	S	R	I	R	R	I	S	S	I	R	R	R	S	S	S	1
ATB-13	2017	0	R	S	S	R	I	R	R	I	S	S	I	R	R	R	S	S	S	1
ATB-14	2017	0	R	R	I	R	I	R	R	R	S	R	R	R	R	R	S	S	S	1
ATB-15	2017	0	R	R	S	R	R	R	R	R	S	S	R	R	R	R	S	S	S	1
ATB-16	2017	0	R	S	S	R	S	R	R	S	S	S	S	R	R	R	S	S	S	1
ATB-17	2017	0	R	S	S	R	R	R	R	I	S	S	R	S	R	R	S	S	S	1
ATB-18	2017	0	R	R	R	R	R	R	R	R	S	R	R	R	R	R	S	S	S	1
ATB-19	2017	0	R	S	S	R	R	R	R	R	S	S	R	S	R	R	S	S	S	1
ATB-20	2017	0	R	S	S	R	R	R	R	I	S	R	I	R	R	R	S	S	S	1
ATB-21	2017	0	R	R	I	R	S	R	R	I	S	S	I	R	R	R	S	S	S	1
ATB-22	2017	0	R	S	S	R	R	R	R	R	S	S	R	S	R	R	S	S	S	1
ATB-23	2017	0	R	R	I	R	R	R	R	R	S	S	R	R	R	R	S	S	S	1
ATB-24	2017	0	R	S	S	R	S	R	R	I	S	S	I	S	S	S	S	S	S	1
ATB-25	2017	0	R	S	S	R	R	R	R	R	S	R	R	R	R	R	S	S	S	1
ATB-26	2017	0	R	S	S	R	I	R	R	I	S	S	R	R	R	R	S	S	S	1
ATB-27	2017	0	R	R	I	R	R	R	R	R	S	R	R	R	R	R	S	S	S	1
ATB-28	2017	0	R	S	S	R	S	R	R	S	S	S	S	S	R	R	S	S	S	1
ATB-29	2017	0	R	R	I	R	S	R	R	I	S	S	I	R	R	R	S	S	S	1
ATB-30	2017	0	R	R	S	R	R	R	R	R	S	S	R	R	R	R	S	S	S	1
ATB-31	2017	0	R	R	S	R	R	R	R	R	S	R	R	S	R	R	S	S	S	1
ATB-32	2017	0	R	R	S	R	R	R	R	I	S	S	R	R	R	R	S	S	S	1
ATB-33	2017	0	R	S	S	R	S	R	R	S	S	S	S	R	R	R	S	S	S	1
ATB-34	2017	0	R	S	S	R	I	R	R	I	S	R	R	R	R	R	S	S	S	1
ATB-35	2017	0	R	R	S	R	R	R	R	R	S	R	R	R	R	R	S	S	S	1
ATB-36	2017	0	R	R	S	R	R	R	R	R	S	S	R	R	R	R	S	S	S	1
ATB-37	2017	0	R	R	R	R	R	R	R	I	S	S	R	R	R	R	S	S	S	1
ATB-38	2017	0	R	R	S	R	R	R	R	R	S	S	R	R	R	R	S	S	S	1
ATB-39	2017	0	R	R	I	R	I	R	R	I	I	S	I	R	R	R	S	S	S	1
ATB-40	2017	0	R	S	S	R	R	R	R	R	S	S	R	R	R	S	S	S	S	1
ATB-41	2017	0	R	R	S	R	I	R	R	R	S	R	R	R	R	R	S	S	S	1
ATB-42	2018	0	R	S	S	R	R	R	R	I	S	S	R	R	R	R	S	S	S	1
ATB-43	2018	0	R	S	S	R	R	R	R	I	S	S	R	S	R	R	S	S	S	1
ATB-44	2018	0	R	S	S	R	I	R	R	R	S	S	I	S	R	R	S	S	S	1
ATB-45	2018	0	R	R	I	R	S	R	R	S	S	S	S	R	R	R	S	S	S	1
ATB-46	2018	0	R	R	S	R	I	R	R	I	S	S	I	R	R	R	S	S	S	1
ATB-47	2018	0	R	R	R	R	R	R	R	R	S	S	R	S	R	R	S	S	S	1
ATB-48	2018	0	R	S	S	R	R	R	R	R	S	S	R	R	R	R	S	S	S	1
ATB-49	2018	0	R	R	S	R	R	R	R	R	S	S	R	R	R	R	S	S	S	1
ATB-50	2018	0	R	R	S	R	I	R	R	I	S	S	I	R	R	R	S	S	S	1
ATB-51	2018	0	R	R	S	R	R	R	R	R	S	S	R	R	R	R	S	S	S	1
ATB-52	2018	0	R	R	S	R	R	R	R	R	S	R	R	R	R	R	S	S	S	1
ATB-53	2018	0	R	S	S	R	S	R	R	I	S	S	S	R	R	R	S	S	S	1
ATB-54	2018	0	R	S	S	R	R	R	R	I	S	S	R	S	R	R	S	S	S	1
ATB-55	2018	0	R	R	S	R	S	R	R	R	S	S	R	S	S	S	S	S	S	1
ATB-56	2018	0	R	S	S	R	S	R	R	I	S	S	I	R	R	R	S	S	S	1
ATB-57	2018	0	R	S	S	R	S	R	R	I	S	R	S	R	R	R	S	S	S	1
ATB-58	2018	0	R	R	S	R	R	R	R	R	S	R	R	R	R	R	S	S	S	1
ATB-59	2018	0	R	R	S	R	I	R	R	R	S	S	I	R	R	R	S	S	S	1
ATB-60	2018	0	R	R	S	R	R	R	R	R	S	R	R	R	S	S	S	S	S	1
ATB-61	2018	0	R	S	S	R	R	R	R	R	S	S	R	R	R	R	S	S	S	1
ATB-62	2018	0	R	R	R	R	R	R	R	R	S	S	R	R	R	R	S	S	S	1
ATB-63	2018	0	R	R	I	R	I	R	R	R	S	R	R	R	R	R	S	S	S	1
ATB-64	2018	0	R	R	S	R	I	R	R	I	S	S	R	R	R	R	S	S	S	1
ATB-65	2018	0	R	R	S	R	I	R	R	R	S	S	R	S	S	S	S	S	S	1
ATB-66	2018	0	R	R	S	R	R	R	R	R	S	S	R	S	R	R	S	S	S	1
ATB-67	2018	0	R	R	S	R	R	R	R	R	S	S	R	S	R	R	S	S	S	1
ATB-68	2018	0	R	R	S	R	R	R	R	R	S	S	R	R	R	R	S	S	S	1
ATB-69	2018	0	R	R	S	R	R	R	R	R	S	R	R	R	R	R	S	S	S	1
ATB-70	2018	0	R	R	S	R	R	R	R	R	S	S	R	R	R	R	S	S	S	1
ATB-71	2018	0	R	R	S	R	R	R	R	I	S	S	R	R	R	R	S	S	S	1
ATB-72	2018	0	R	S	S	R	R	R	R	R	S	S	R	S	R	R	S	S	S	1
ATB-73	2018	0	R	R	S	R	R	R	R	R	S	R	R	R	R	R	S	S	S	1
ATB-74	2018	0	R	R	I	R	S	R	R	S	S	S	S	R	R	R	S	S	S	1
ATB-75	2018	0	R	S	S	R	R	R	R	R	S	S	I	S	R	R	S	S	S	1
ATB-76	2018	0	R	R	S	R	R	R	R	R	S	R	R	R	R	R	S	S	S	1
ATB-77	2018	0	R	R	R	R	R	R	R	R	S	R	R	R	R	R	S	S	S	1
ATB-78	2018	0	R	R	R	R	R	R	R	R	R	S	R	R	R	R	S	S	S	1
ATB-79	2018	0	R	R	S	R	R	R	R	R	S	R	R	R	R	R	S	S	S	1
ATB-80	2018	0	R	R	I	R	S	R	R	I	S	S	I	R	R	R	S	S	S	1
ATB-81	2019	0	R	S	S	R	S	R	R	S	S	R	I	R	S	S	S	S	S	1
ATB-82	2019	0	R	R	R	R	R	R	R	R	S	S	R	R	R	R	S	S	S	1
ATB-83	2019	0	R	R	S	R	S	R	R	S	S	S	I	R	R	R	S	S	S	1
ATB-84	2019	0	R	S	S	R	R	R	R	R	S	R	R	S	S	S	S	S	S	1
ATB-85	2019	0	R	R	R	R	R	R	R	R	I	R	R	R	R	R	S	S	S	1
ATB-86	2019	0	R	R	R	R	R	R	R	R	S	S	R	R	R	R	S	S	S	1
ATB-87	2019	0	R	R	R	R	R	R	R	R	I	R	R	R	R	R	S	S	S	1
ATB-88	2019	0	R	R	R	R	R	R	R	R	R	R	R	S	R	R	S	S	S	1
ATB-89	2019	0	R	R	S	R	R	R	R	R	S	S	R	R	R	R	S	S	S	1
ATB-90	2019	0	R	R	S	R	R	R	R	R	S	R	R	R	R	R	S	S	S	1
ATB-91	2019	0	R	S	S	R	R	R	R	R	S	S	R	S	R	R	S	S	S	1
ATB-92	2019	0	R	R	S	R	I	R	R	R	S	R	I	S	S	S	S	S	S	1
ATB-93	2019	0	R	R	R	R	S	I	S	R	S	S	S	R	R	R	S	S	S	1
ATB-94	2019	0	R	R	S	R	R	R	R	R	S	R	R	R	R	R	S	S	S	1
ATB-95	2019	0	R	R	I	R	R	R	R	R	S	R	R	R	R	R	S	S	S	1
ATB-96	2019	0	R	S	S	R	I	R	R	S	S	S	I	R	R	R	S	S	S	1
ATB-97	2019	0	R	R	R	R	R	R	R	R	S	S	R	R	R	R	S	S	S	1
ATB-98	2019	0	R	R	R	R	R	R	R	R	S	R	R	R	R	R	S	S	S	1
ATB-99	2019	0	R	R	S	R	R	R	R	R	S	S	R	S	R	R	S	S	S	1
ATB-100	2019	0	R	R	S	R	R	R	R	R	S	R	R	S	R	R	S	S	S	1
ATB-101	2019	0	R	S	S	R	S	R	R	I	S	R	S	R	S	S	S	S	S	1
ATB-102	2019	0	R	R	S	R	R	R	R	R	S	S	R	R	R	R	S	S	S	1
ATB-103	2019	0	R	S	S	R	S	I	R	S	S	S	S	R	R	R	S	S	S	1
ATB-104	2019	0	R	R	S	R	S	R	R	R	S	S	I	R	R	R	S	S	S	1
ATB-105	2019	0	R	S	S	R	S	R	R	R	S	S	S	R	R	R	S	S	S	1
ATB-106	2019	0	R	R	S	R	R	R	R	R	S	R	I	S	R	R	S	S	S	1
ATB-107	2019	0	R	R	S	R	R	R	R	R	S	R	I	S	R	R	S	S	S	1
ATB-108	2019	0	R	R	S	R	R	R	R	R	S	R	R	R	R	R	S	S	S	1
ATB-109	2019	0	R	R	S	R	S	R	R	R	S	R	I	R	R	R	S	S	S	1
ATB-110	2019	0	R	R	R	R	R	R	R	R	S	S	R	R	R	R	S	S	S	1
ATB-111	2019	0	R	R	S	R	R	R	R	I	S	S	I	R	R	R	S	S	S	1
ATB-112	2019	0	R	R	S	R	R	R	R	R	S	S	R	R	R	R	S	S	S	1
ATB-113	2019	0	R	R	S	R	R	R	R	I	S	S	R	S	R	R	S	S	S	1
ATB-114	2019	0	R	R	S	R	R	R	R	I	S	S	R	S	R	R	S	S	S	1
ATB-115	2020	0	R	S	S	R	R	R	R	R	S	S	I	S	R	R	S	S	S	1
ATB-116	2020	0	R	R	S	R	R	R	R	R	S	S	R	R	R	R	S	S	S	1
ATB-117	2020	0	R	R	R	R	R	R	R	R	S	R	R	R	R	R	S	S	S	1
ATB-118	2020	0	R	R	S	R	S	R	R	S	S	S	I	R	R	R	S	S	S	1
ATB-119	2020	0	R	R	S	R	R	R	R	R	S	S	R	R	R	R	S	S	S	1
ATB-120	2020	1	R	R	R	R	R	R	R	R	S	R	R	R	R	R	S	S	S	1
ATB-121	2020	1	R	R	S	R	R	R	R	R	S	S	R	R	R	R	S	S	S	1
ATB-122	2020	1	R	S	S	R	I	R	R	I	S	S	S	S	R	R	S	S	S	1
ATB-123	2020	1	R	R	R	R	R	R	R	R	I	R	R	R	R	R	S	S	S	1
ATB-124	2020	1	R	R	S	R	R	R	R	R	S	R	R	R	R	R	S	S	S	1
ATB-125	2020	1	R	S	S	R	S	R	R	I	S	R	I	R	S	S	S	S	S	1
ATB-126	2020	1	R	R	S	R	R	R	R	R	S	S	R	S	R	R	S	S	S	1
ATB-127	2020	1	R	R	S	R	R	R	R	R	S	R	R	R	R	R	S	S	S	1
ATB-128	2020	1	R	R	S	R	R	R	R	R	S	S	R	R	R	R	S	S	S	1
ATB-129	2020	1	R	S	S	R	R	R	R	I	S	S	I	R	R	R	S	S	S	1
ATB-130	2020	1	R	R	S	R	S	R	R	R	S	R	I	R	S	S	S	S	S	1
ATB-131	2020	1	R	R	S	R	R	R	R	R	S	S	R	R	R	R	S	S	S	1
ATB-132	2020	1	R	S	S	R	R	R	R	R	S	S	R	S	R	R	S	S	S	1
ATB-133	2020	1	R	R	S	R	R	R	R	R	S	S	R	S	R	R	S	S	S	1
ATB-134	2020	1	R	R	S	R	R	R	R	S	S	S	I	S	R	R	S	S	S	1
ATB-135	2020	1	R	S	S	R	R	R	R	I	S	S	I	R	R	R	S	S	S	1
ATB-136	2020	1	R	R	S	R	R	R	R	I	S	R	I	S	R	R	S	S	S	1
ATB-137	2020	1	R	S	S	R	I	R	R	R	S	S	I	S	R	R	S	S	S	1
ATB-138	2020	1	R	S	S	R	S	R	R	S	S	S	I	R	R	R	S	S	S	1
ATB-139	2020	1	R	R	S	R	S	R	R	I	S	S	S	R	R	R	S	S	S	1
ATB-140	2020	1	R	R	S	R	R	R	R	R	S	S	R	R	R	R	S	S	S	1
ATB-141	2020	1	R	R	S	R	R	R	R	R	S	S	R	R	R	R	S	S	S	1
ATB-142	2020	1	R	R	S	R	R	R	R	R	S	S	R	R	R	R	S	S	S	1
ATB-143	2020	1	R	R	S	R	R	R	R	R	S	S	R	S	R	R	S	S	S	1
ATB-144	2020	1	R	R	S	R	R	R	R	R	S	S	R	S	R	R	S	S	S	1
ATB-145	2020	1	R	R	S	R	R	R	R	R	S	R	R	S	R	R	S	S	S	1
ATB-146	2020	1	R	S	S	R	R	R	R	R	S	S	R	S	R	R	S	S	S	1
ATB-147	2020	1	R	S	S	R	R	R	R	R	S	S	R	R	S	S	S	S	S	1
ATB-148	2020	1	R	S	S	R	R	R	R	R	S	S	R	R	S	S	S	S	S	1
ATB-149	2020	1	R	R	S	R	R	R	R	R	S	R	I	R	R	R	S	S	S	1
ATB-150	2020	1	R	R	R	R	R	R	R	R	S	S	R	R	R	R	S	S	S	1
ATB-151	2020	1	R	S	S	S	R	S	S	S	S	S	R	R	S	S	S	S	S	1
ATB-152	2020	1	R	R	R	R	R	R	R	R	I	S	R	R	R	R	S	S	S	1
ATB-153	2020	1	R	R	R	R	R	R	R	R	S	S	R	R	R	R	S	S	S	1
ATB-154	2020	1	R	S	S	R	I	R	R	I	S	S	I	S	R	R	S	S	S	1
ATB-155	2020	1	R	R	S	R	R	R	R	R	S	S	R	S	R	R	S	S	S	1
ATB-156	2020	1	R	R	R	R	R	R	R	R	R	R	R	S	R	R	S	S	S	1
ATB-157	2020	1	R	S	S	R	R	R	R	R	S	S	I	R	R	R	S	S	S	1
ATB-158	2021	1	R	R	S	R	R	R	R	R	R	R	R	R	R	R	S	S	S	1
ATB-159	2021	1	R	R	S	R	R	R	R	R	S	S	R	S	R	R	S	S	S	1
ATB-160	2021	1	R	R	S	R	R	R	R	R	S	R	R	S	R	R	S	S	S	1
ATB-161	2021	1	R	R	S	R	R	R	R	R	S	R	R	S	S	S	S	S	S	1
ATB-162	2021	1	R	R	S	R	S	R	R	I	S	R	I	R	S	S	S	S	S	1
ATB-163	2021	1	R	S	S	R	R	R	R	R	S	S	R	S	R	R	S	S	S	1
ATB-164	2021	1	R	R	S	R	I	R	R	R	S	S	I	R	R	R	S	S	S	1
ATB-165	2021	1	R	R	S	R	R	R	R	R	S	S	R	S	R	R	S	S	S	1
ATB-166	2021	1	R	S	S	R	I	R	R	S	S	S	I	S	R	R	S	S	S	1
ATB-167	2021	1	R	S	S	R	I	R	R	R	S	S	I	S	R	R	S	S	S	1
ATB-168	2021	1	R	S	S	R	R	R	R	R	S	S	R	S	R	R	S	S	S	1
ATB-169	2021	1	R	S	S	R	R	R	R	I	S	S	R	R	R	R	S	S	S	1
ATB-170	2021	1	R	S	S	R	S	R	R	I	S	S	I	S	S	S	S	S	S	1
ATB-171	2021	1	R	R	S	R	R	R	R	R	R	R	R	R	R	R	R	S	S	1
ATB-172	2021	1	R	R	S	R	I	R	R	I	S	R	I	S	R	R	S	S	S	1
ATB-173	2021	1	R	R	R	R	R	R	R	R	S	S	R	R	R	R	S	S	S	1
ATB-174	2021	1	R	R	S	R	S	R	R	R	S	S	I	R	S	S	S	S	S	1
ATB-175	2021	1	R	R	S	R	R	R	R	I	S	R	R	R	R	R	S	S	S	1
ATB-176	2021	1	R	S	S	R	I	R	R	I	S	S	I	S	R	R	S	S	S	1
ATB-177	2021	1	R	S	S	R	R	R	R	R	S	S	R	S	R	R	S	S	S	1
ATB-178	2021	1	R	R	S	R	I	R	R	R	S	R	R	R	R	R	S	S	S	1
ATB-179	2022	1	R	R	S	R	R	R	R	R	S	R	R	S	R	R	S	S	S	1
ATB-180	2022	1	R	S	S	R	I	R	R	I	S	S	I	S	R	R	S	S	S	1
ATB-181	2022	1	R	S	S	R	I	R	R	R	S	S	I	R	S	S	S	S	S	1
ATB-182	2022	1	R	R	R	R	R	R	R	R	S	S	R	S	R	R	S	S	S	1
ATB-183	2022	1	R	R	S	R	R	R	R	R	S	R	R	S	R	R	S	S	S	1
ATB-184	2022	1	R	S	S	R	I	R	R	S	S	S	I	R	S	S	S	S	S	1
ATB-185	2022	1	R	S	S	R	R	R	R	R	S	S	R	S	R	R	S	S	S	1
ATB-186	2022	1	R	R	S	R	I	R	R	R	S	R	I	R	R	R	S	S	S	1
ATB-187	2022	1	R	R	S	R	R	R	R	R	S	R	R	R	R	R	S	S	S	1
ATB-188	2022	1	R	R	R	R	R	R	R	R	S	S	R	R	R	R	S	S	S	1
ATB-189	2022	1	R	R	S	R	I	R	R	I	S	S	I	R	R	R	S	S	S	1
ATB-190	2022	1	R	R	R	R	R	R	R	R	S	R	R	R	R	R	S	S	S	1
ATB-191	2022	1	R	R	S	R	R	R	R	R	S	S	R	S	S	S	S	S	S	1
ATB-192	2022	1	R	R	S	R	I	R	R	R	S	R	I	S	S	S	S	S	S	1
ATB-193	2022	1	R	S	S	R	I	R	R	I	S	S	I	R	R	R	S	S	S	1
ATB-194	2022	1	R	S	S	R	I	R	R	I	S	S	I	R	R	R	S	S	S	1
ATB-195	2022	1	R	R	S	R	R	R	R	R	S	S	R	R	R	R	S	S	S	1
ATB-196	2022	1	R	R	S	R	R	R	R	R	S	S	R	S	R	R	S	S	S	1
ATB-197	2022	1	R	R	S	R	S	R	R	R	S	R	R	R	S	S	S	S	S	1
ATB-198	2022	1	R	S	S	R	R	R	R	I	S	S	I	S	S	S	S	S	S	1
ATB-199	2022	1	R	R	S	R	S	R	R	S	S	S	S	S	S	S	S	S	S	1
ATB-200	2022	1	R	R	S	R	R	R	R	R	S	S	R	S	R	R	S	S	S	1
